# Supplementary material for: Control of Peach Brown Rot Disease Produced by Monilinia fructicola and Monilinia laxa Using Benzylidene-Cycloalkanones
Source: J Fungi (Basel). 2024 Aug 27;10(9):609. doi: 10.3390/jof10090609 (PMC11432840; doi:10.3390/jof10090609)
Supplement: Supplementary file 1 [file jof-10-00609-s001.zip]

Archive with 1 entries (1 files):
- jof-3171136-supplementary.pdf
